# Supplementary material for: Rapid Extraction of Viral Nucleic Acids Using Rotating Blade Lysis and Magnetic Beads
Source: Diagnostics (Basel). 2022 Aug 17;12(8):1995. doi: 10.3390/diagnostics12081995 (PMC9407373; doi:10.3390/diagnostics12081995)
Supplement: Supplementary file 1 [file diagnostics-12-01995-s001.zip]

Archive with 1 entries (1 files):
- diagnostics-1822913-supplementary.pdf
